# Supplementary material for: Acute-Phase Initiation of Cardiac Rehabilitation for Short-Term Improvement in Activities of Daily Living in Patients Hospitalized for Acute Heart Failure
Source: J Cardiovasc Dev Dis. 2022 Mar 25;9(4):97. doi: 10.3390/jcdd9040097 (PMC9025467; doi:10.3390/jcdd9040097)
Supplement: Supplementary file 1 [file jcdd-09-00097-s001.zip]

Archive with 1 entries (1 files):
- jcdd-1608450-supplementary.pdf
